# Supplementary material for: Adlay Consumption Combined with Suspension Training Improves Blood Lipids and Pulse Wave Velocity in Middle-Aged Women
Source: Healthcare (Basel). 2023 May 15;11(10):1426. doi: 10.3390/healthcare11101426 (PMC10218412; doi:10.3390/healthcare11101426)
Supplement: Supplementary file 1 [file healthcare-11-01426-s001.zip]

Archive with 1 entries (1 files):
- healthcare-2232677-supplementary.pdf
